# Supplementary material for: Assessing the developmental effects of fentanyl and impacts on lipidomic profiling using neural stem cell models
Source: Exp Biol Med (Maywood). 2025 Jun 25;250:10607. doi: 10.3389/ebm.2025.10607 (PMC12237720; doi:10.3389/ebm.2025.10607)
Supplement: Supplementary file 1 [file Table1.xlsx]

## Sheet: Sheet1
	p-value				Ratio
Lipid Id Key	C vs FL	C vs FM	C vs FH		FL/C	FM/C	FH/C
Cer(d16:0_18:0)	0.736406	0.486911	0.411069		1.2381	1.49623	4.0963
Cer(d18:0_18:0)	0.705345	0.461418	0.405687		1.29217	1.59102	2.68192
Cer(d18:0_22:0)	0.328766	0.139923	0.0297811		1.28268	1.42781	1.69224
Cer(d18:0_24:1)	0.677718	0.500403	0.433666		1.48036	1.74597	3.99731
Cer(d18:1_14:0)	0.623497	0.384699	0.436921		1.17365	1.35916	1.99746
Cer(d18:1_16:0)	0.668909	0.462964	0.400616		1.50038	2.03919	4.29247
Cer(d18:1_17:0)	0.709238	0.439682	0.437994		1.33579	1.86907	2.6767
Cer(d18:1_18:0)	0.84266	0.44986	0.440698		1.1386	1.50464	2.14565
Cer(d18:1_20:0)	0.959283	0.417896	0.394072		1.02884	1.49039	2.38186
Cer(d18:1_22:0)	0.83907	0.454014	0.407829		1.13576	1.52043	2.51319
Cer(d18:1_22:1)	0.699082	0.444256	0.435916		1.36035	1.83558	3.20938
Cer(d18:1_23:1)	0.675418	0.535362	0.553617		1.62228	1.84193	2.16034
Cer(d18:1_24:0)	0.786054	0.382724	0.396941		1.1723	1.6118	2.12817
Cer(d18:1_24:1)	0.808775	0.508709	0.434298		1.2122	1.65519	2.97617
Cer(d18:2_18:0)	0.579425	0.333721	0.0270186		1.2155	1.69229	2.26991
Cer(d18:2_24:0)	0.692066	0.439088	0.355713		1.32643	1.7783	2.58834
Cer(d18:2_24:1)	0.834578	0.293499	0.0317214		1.10134	1.6723	2.55219
Ch	0.170717	0.558841	0.00681967		0.504138	0.823449	0.614466
ChE(20:4)	0.748916	0.604706	0.279902		1.3284	1.35823	0.498612
ChE(20:5)	0.768093	0.671091	0.365265		1.34964	1.37526	0.571745
ChE(22:4)	0.676773	0.788692	0.191619		1.7855	1.31758	0.308364
ChE(22:5)	0.687865	0.720027	0.167071		1.60583	1.3409	0.400565
ChE(22:6)	0.653607	0.640564	0.154105		1.75206	1.55908	0.347595
ChE(24:5)	0.600131	0.551218	0.0101481		1.64662	1.31368	0.106484
ChE(24:6)	0.631146	0.521826	0.0669198		1.57952	1.31904	0.368978
SPH(d14:1)	0.0301767	0.734415	0.154454		1.42079	1.06166	0.701367
SPH(d16:0)	0.72174	0.654385	0.38083		0.871917	1.1209	0.645219
SPH(d18:1)	0.80059	0.883567	0.0195537		1.10421	1.03255	0.483032
SPH(d20:1)	0.327622	0.121024	0.129462		0.842569	0.746416	0.792638
Hex2Cer(d18:1_16:0)	0.893358	0.402637	0.409562		0.906606	1.34667	2.77819
Hex2Cer(d18:1_18:0)	0.980193	0.346781	0.473206		0.983621	1.42488	2.23116
Hex2Cer(d18:1_20:0)	0.867073	0.326772	0.415502		0.896014	1.48955	2.4743
Hex2Cer(d18:1_24:0)	0.914637	0.136646	0.346396		1.0573	1.5753	2.60724
Hex2Cer(d18:1_24:1)	0.973298	0.518628	0.451021		0.9772	1.1848	2.16134
LPC(16:0) 1	0.535092	0.341257	0.0193206		1.48328	1.72307	6.81448
LPC(16:0) 2	0.931186	0.154649	0.178895		1.05248	1.59355	5.15046
LPC(16:1)	0.918734	0.49954	0.0364993		1.07983	1.39112	2.61148
LPC(18:0) 1	0.807389	0.261474	0.165783		1.14979	1.76128	6.83591
LPC(18:0) 2	0.833336	0.214481	0.0192454		1.15941	1.89853	8.77368
LPC(18:1) 1	0.775011	0.367967	0.342164		1.20775	1.48393	3.34671
LPC(18:1) 2	0.828051	0.502561	0.401911		1.2355	1.45461	4.01112
LPC(20:1)	0.668747	0.421244	0.294298		1.80627	2.30358	16.7472
LPE(16:0)	0.679584	0.379542	0.269007		1.60763	2.54705	10.7358
LPE(18:0)	0.683085	0.260297	0.251105		1.35307	2.38129	6.42398
LPE(18:1)	0.864887	0.540587	0.472907		1.15777	1.52283	2.19665
